# Supplementary material for: Characteristics of Clinics without National Health Insurance Contracts: A Nationwide Survey in Taiwan
Source: Int J Environ Res Public Health. 2022 Jan 28;19(3):1517. doi: 10.3390/ijerph19031517 (PMC8835185; doi:10.3390/ijerph19031517)
Supplement: Supplementary file 1 [file ijerph-19-01517-s001.zip]

Archive with 1 entries (1 files):
- ijerph-1519874-supplementary.pdf
